# Supplementary material for: Exploring the jasmonic acid signaling pathway: the role of CsAOS in modulating trichome density in cucumber
Source: Hortic Res. 2026 Mar 30;13(7):uhag111. doi: 10.1093/hr/uhag111 (PMC13326749; doi:10.1093/hr/uhag111)
Supplement: Web_Material_uhag111 [file web_material_uhag111.zip]

Archive with 2 entries (2 files):
- Supplementary figure.docx
- Supplementary Tables.xlsx
