# Supplementary material for: Exploring the jasmonic acid signaling pathway: the role of CsAOS in modulating trichome density in cucumber
Source: Hortic Res. 2026 Mar 30;13(7):uhag111. doi: 10.1093/hr/uhag111 (PMC13326749; doi:10.1093/hr/uhag111)
Supplement: Web_Material_uhag111 [file web_material_uhag111.zip › Supplementary Tables.xlsx]

## Sheet: Table SI
Primers used in this study related to AOS
Primers' Name	Primers' Sequence	Primers' Usage
CsAOS-CDS-F	ATGTCCTCCATTGTCATTCCT	Cloning of CsAOS CDS
CsAOS-CDS-F	TCAGAAACTTGCTTTCTTTAGGGA
CsAOS-DT1-BSF	ATATATGGTCTCGATTGCTCTCTTCGAGTGCCGCAGGTT	CRISPR gene editing of CsAOS
CsAOS-DT1-F0	TGCTCTCTTCGAGTGCCGCAGGTTTTAGAGCTAGAAATAGC
CsAOS-DT2-R0	AACCCGGTGAGCTCTGTTACAGCAATCTCTTAGTCGACTCTAC
CsAOS-DT2-BsR	ATTATTGGTCTCGAAACCCGGTGAGCTCTGTTACAGCAA
CsAOS-PBF	GAGCTCGGTACCCGGGGATCCATGTCCTCCATTGTCATTCCT	PCR identification of CsAOS OE lines
CsAOS-PBR	GTGGTGGTGGTGGTGGTCGACTCAGAAACTTGCTTTCTTTAGGGA
CsAOS-OE-CDS-F	ATGTCCTCCATTGTCATTCCT
CsAOS-OE-CDS-R	TCAGAAACTTGCTTTCTTTAGGGA
CsAOS-RT-F	ATGGTCAAACGGACCCGAAA	CsAOS qRT-PCR
CsAOS-RT-R	TGTCGAAGGAATCGTAGCGG
CsAOS-sp1300GFP-F	AAGCTTCTGCAGGGGCCCGGGATGTCCTCCATTGTCATTCC	Subcellular localization of CsAOS
CsAOS-sp1300GFP-R	GGTACCGGATCCACTAGTGAAACTTGCTTTCTTTAGGG
CsAOA-CRISPR-F	ATGTCCTCCATTGTCATTCCT	PCR identification of CsAOS CRISPR lines
CsAOS-CRISPR-R	TCAGAAACTTGCTTTCTTTAGGGA

## Sheet: Table S2
Highly enriched pathways
KEGG_A_class	ID	Pathway	GeneRatio	BgRatio	enrich_factor	pvalue	qvalue	geneID	gene_number	Contained
Environmental Information Processing	ko04075	Plant hormone signal transduction	0.1214	0.0793	1.53	1.10558e-05	0.00134997	CsaV3_1G000450;CsaV3_1G009760;CsaV3_1G021860;CsaV3_1G023020;CsaV3_1G030930;CsaV3_1G031010;CsaV3_1G031040;CsaV3_1G031270;CsaV3_1G031430;CsaV3_1G039360;CsaV3_1G039750;CsaV3_1G041270;CsaV3_1G042150;CsaV3_1G045520;CsaV3_2G003660;CsaV3_2G008770;CsaV3_2G012400;CsaV3_2G015420;CsaV3_2G015430;CsaV3_2G015590;CsaV3_2G015600;CsaV3_2G015610;CsaV3_2G017030;CsaV3_2G024830;CsaV3_2G025170;CsaV3_2G026460;CsaV3_2G0…	93	up&down
Metabolism	ko00910	Nitrogen metabolism	0.0183	0.0061	2.99	0.000120376	0.00734929	CsaV3_1G013370;CsaV3_2G026760;CsaV3_2G030320;CsaV3_3G011860;CsaV3_3G018610;CsaV3_3G040230;CsaV3_3G042440;CsaV3_4G004380;CsaV3_5G005130;CsaV3_5G023350;CsaV3_5G031350;CsaV3_5G031570;CsaV3_6G040130;CsaV3_7G029070	14	up&down
Organismal Systems	ko04712	Circadian rhythm - plant	0.0274	0.0124	2.21	0.000335505	0.0136556	CsaV3_1G002280;CsaV3_1G002390;CsaV3_1G003800;CsaV3_1G005230;CsaV3_2G003660;CsaV3_2G008220;CsaV3_2G031960;CsaV3_2G032640;CsaV3_3G008670;CsaV3_3G016680;CsaV3_3G046530;CsaV3_3G047490;CsaV3_4G011710;CsaV3_4G033700;CsaV3_5G000090;CsaV3_5G001040;CsaV3_5G020580;CsaV3_5G026860;CsaV3_5G032590;CsaV3_6G003540;CsaV3_7G034990	21	up&down
Metabolism	ko00071	Fatty acid degradation	0.0196	0.0088	2.21	0.00229781	0.0701437	CsaV3_1G040830;CsaV3_2G014350;CsaV3_3G009510;CsaV3_3G014880;CsaV3_5G001590;CsaV3_5G004650;CsaV3_5G026420;CsaV3_6G023910;CsaV3_6G023960;CsaV3_6G024060;CsaV3_6G024070;CsaV3_6G024110;CsaV3_6G025240;CsaV3_6G025310;CsaV3_6G028580	15	up&down
Metabolism	ko00592	alpha-Linolenic acid metabolism	0.0222	0.012	1.85	0.00849522	0.207462	CsaV3_1G032150;CsaV3_1G040870;CsaV3_2G028330;CsaV3_3G016020;CsaV3_4G023920;CsaV3_4G034420;CsaV3_5G023060;CsaV3_5G039150;CsaV3_6G023910;CsaV3_6G023960;CsaV3_6G024060;CsaV3_6G024070;CsaV3_6G024110;CsaV3_6G025240;CsaV3_6G025310;CsaV3_7G010170;CsaV3_7G027570	17	up
Metabolism	ko00590	Arachidonic acid metabolism	0.0117	0.0052	2.27	0.0140361	0.285646	CsaV3_1G032150;CsaV3_1G038660;CsaV3_1G040830;CsaV3_3G040660;CsaV3_4G000940;CsaV3_5G004650;CsaV3_6G036890;CsaV3_7G028610;NewGene_624	9	up&down
Metabolism	ko00500	Starch and sucrose metabolism	0.0535	0.0403	1.33	0.0340039	0.59315	CsaV3_1G001640;CsaV3_1G022900;CsaV3_1G034270;CsaV3_1G039930;CsaV3_1G041400;CsaV3_1G044130;CsaV3_2G004890;CsaV3_2G005210;CsaV3_2G009690;CsaV3_2G014910;CsaV3_2G015270;CsaV3_2G024740;CsaV3_3G003030;CsaV3_3G013570;CsaV3_3G015790;CsaV3_3G016150;CsaV3_3G036980;CsaV3_3G040580;CsaV3_3G041210;CsaV3_3G047730;CsaV3_4G006860;CsaV3_4G032540;CsaV3_4G035700;CsaV3_5G000260;CsaV3_5G003450;CsaV3_5G003970;CsaV3_5G0…	41	up&down
Metabolism	ko00100	Steroid biosynthesis	0.0091	0.0044	2.1	0.0430581	0.657203	CsaV3_1G009570;CsaV3_2G025870;CsaV3_3G027160;CsaV3_3G046140;CsaV3_4G028790;CsaV3_4G035350;CsaV3_7G007520	7	up&down
Metabolism	ko00220	Arginine biosynthesis	0.0104	0.0056	1.87	0.0577395	0.7494	CsaV3_1G000670;CsaV3_1G009540;CsaV3_3G049280;CsaV3_4G004380;CsaV3_5G005130;CsaV3_5G030450;CsaV3_6G040130;CsaV3_7G002000	8	up&down
Metabolism	ko00900	Terpenoid backbone biosynthesis	0.0131	0.0076	1.71	0.0613733	0.7494	CsaV3_2G014440;CsaV3_2G017600;CsaV3_3G037160;CsaV3_4G007960;CsaV3_4G017400;CsaV3_5G025100;CsaV3_5G035560;CsaV3_6G016250;CsaV3_6G018900;CsaV3_7G002170	10	up&down
Metabolism	ko01212	Fatty acid metabolism	0.0183	0.0122	1.49	0.0814508	0.904143	CsaV3_1G042350;CsaV3_2G014350;CsaV3_3G014880;CsaV3_3G038870;CsaV3_3G043300;CsaV3_5G004490;CsaV3_6G023910;CsaV3_6G023960;CsaV3_6G024060;CsaV3_6G024070;CsaV3_6G024110;CsaV3_6G025240;CsaV3_6G025310;CsaV3_6G028580	14	up&down
Metabolism	ko00561	Glycerolipid metabolism	0.0235	0.017	1.38	0.0968418	0.984707	CsaV3_1G007520;CsaV3_1G011950;CsaV3_1G029550;CsaV3_2G017250;CsaV3_2G017640;CsaV3_2G017650;CsaV3_2G033910;CsaV3_3G004970;CsaV3_3G015560;CsaV3_3G020460;CsaV3_3G028180;CsaV3_3G033310;CsaV3_3G034040;CsaV3_5G010860;CsaV3_5G035620;CsaV3_7G032950;CsaV3_7G034580;CsaV3_7G035210	18	up&down
Metabolism	ko00906	Carotenoid biosynthesis	0.0131	0.0084	1.55	0.106316	0.984707	CsaV3_1G007760;CsaV3_1G032340;CsaV3_2G026690;CsaV3_3G027720;CsaV3_4G000740;CsaV3_4G017450;CsaV3_7G001130;CsaV3_7G008610;CsaV3_7G030330;CsaV3_7G030340	10	up&down
Metabolism	ko00904	Diterpenoid biosynthesis	0.0104	0.0067	1.57	0.132265	0.984707	CsaV3_3G001930;CsaV3_3G005490;CsaV3_3G049410;CsaV3_4G007790;CsaV3_4G033930;CsaV3_5G005560;CsaV3_6G000540;CsaV3_7G030320	8	up&down
Metabolism	ko00908	Zeatin biosynthesis	0.0104	0.0067	1.57	0.132265	0.984707	CsaV3_1G045360;CsaV3_4G008350;CsaV3_4G027750;CsaV3_4G028950;CsaV3_6G003260;CsaV3_7G006260;CsaV3_7G006590;CsaV3_7G006620	8	up&down
Metabolism	ko00460	Cyanoamino acid metabolism	0.017	0.0122	1.39	0.139994	0.984707	CsaV3_1G039010;CsaV3_2G008160;CsaV3_3G040580;CsaV3_4G032280;CsaV3_5G035070;CsaV3_6G042940;CsaV3_6G042950;CsaV3_6G042970;CsaV3_7G006600;CsaV3_7G006630;CsaV3_7G029070;NewGene_1778;NewGene_1779	13	up&down
Genetic Information Processing	ko03022	Basal transcription factors	0.0117	0.0079	1.49	0.144823	0.984707	CsaV3_1G001000;CsaV3_2G009340;CsaV3_3G035930;CsaV3_5G025800;CsaV3_5G026740;CsaV3_6G006640;CsaV3_6G049580;CsaV3_7G003000;CsaV3_7G010010	9	up&down
Metabolism	ko00062	Fatty acid elongation	0.0078	0.0052	1.52	0.198802	0.984707	CsaV3_3G008950;CsaV3_3G016500;CsaV3_3G045220;CsaV3_5G004490;CsaV3_6G022090;CsaV3_UNG059470	6	up&down
Environmental Information Processing	ko02010	ABC transporters	0.017	0.0132	1.29	0.206923	0.984707	CsaV3_1G002210;CsaV3_1G007850;CsaV3_2G009630;CsaV3_2G031730;CsaV3_2G036190;CsaV3_3G048950;CsaV3_5G027120;CsaV3_5G037650;CsaV3_6G032430;CsaV3_6G052240;CsaV3_7G018610;CsaV3_7G029170;NewGene_1349	13	up&down
Metabolism	ko00650	Butanoate metabolism	0.0065	0.0042	1.55	0.216369	0.984707	CsaV3_4G007350;CsaV3_4G029010;CsaV3_6G028580;CsaV3_6G038810;CsaV3_6G047770	5	up&down
Metabolism	ko00710	Carbon fixation in photosynthetic organisms	0.0157	0.0122	1.28	0.224224	0.984707	CsaV3_1G039740;CsaV3_3G009790;CsaV3_3G023610;CsaV3_5G026720;CsaV3_6G004010;CsaV3_6G013490;CsaV3_6G028390;CsaV3_7G005670;CsaV3_7G021470;CsaV3_UNG009100;NewGene_173;NewGene_341	12	up&down
Metabolism	ko00230	Purine metabolism	0.0209	0.017	1.23	0.226898	0.984707	CsaV3_2G013360;CsaV3_2G024740;CsaV3_2G030020;CsaV3_3G000300;CsaV3_3G004750;CsaV3_3G011290;CsaV3_3G012820;CsaV3_3G013340;CsaV3_3G043250;CsaV3_3G050100;CsaV3_5G003450;CsaV3_5G030450;CsaV3_6G053020;CsaV3_7G008570;CsaV3_7G034440;NewGene_1863	16	up&down
Metabolism	ko00940	Phenylpropanoid biosynthesis	0.0405	0.0352	1.15	0.22968	0.984707	CsaV3_1G026620;CsaV3_1G037110;CsaV3_1G037490;CsaV3_2G011770;CsaV3_2G018020;CsaV3_2G036590;CsaV3_3G004000;CsaV3_3G006810;CsaV3_3G018190;CsaV3_3G032630;CsaV3_3G032860;CsaV3_3G040580;CsaV3_3G042490;CsaV3_4G000570;CsaV3_4G002330;CsaV3_4G003680;CsaV3_4G023630;CsaV3_4G024030;CsaV3_4G029960;CsaV3_5G006640;CsaV3_5G030330;CsaV3_5G034280;CsaV3_5G035070;CsaV3_5G037450;CsaV3_5G037740;CsaV3_6G043930;CsaV3_6G0…	31	up&down
Genetic Information Processing	ko03018	RNA degradation	0.0248	0.0207	1.2	0.23229	0.984707	CsaV3_1G003690;CsaV3_1G003790;CsaV3_1G015160;CsaV3_1G015170;CsaV3_2G029990;CsaV3_3G013560;CsaV3_3G018370;CsaV3_3G040890;CsaV3_4G007450;CsaV3_4G012090;CsaV3_4G035650;CsaV3_4G037910;CsaV3_5G013910;CsaV3_5G033630;CsaV3_6G004880;CsaV3_6G004910;CsaV3_6G038490;CsaV3_UNG232210;CsaV3_UNG232220	19	up&down
Metabolism	ko00052	Galactose metabolism	0.0196	0.0159	1.23	0.234374	0.984707	CsaV3_1G026710;CsaV3_1G038890;CsaV3_1G040400;CsaV3_1G040410;CsaV3_2G029990;CsaV3_3G031720;CsaV3_3G045500;CsaV3_4G035700;CsaV3_5G003970;CsaV3_5G005910;CsaV3_5G010860;CsaV3_6G034210;CsaV3_6G039140;CsaV3_7G027880;NewGene_1697	15	up&down
Metabolism	ko00966	Glucosinolate biosynthesis	0.0026	0.0012	2.13	0.239609	0.984707	NewGene_1778;NewGene_1779	2	up
Metabolism	ko00250	Alanine, aspartate and glutamate metabolism	0.0104	0.0079	1.32	0.253708	0.984707	CsaV3_1G000670;CsaV3_1G009540;CsaV3_1G039010;CsaV3_4G004380;CsaV3_4G007350;CsaV3_5G005130;CsaV3_6G040130;CsaV3_7G021350	8	up&down
Metabolism	ko00600	Sphingolipid metabolism	0.0144	0.0114	1.26	0.255889	0.984707	CsaV3_1G038890;CsaV3_1G040400;CsaV3_1G040410;CsaV3_3G013580;CsaV3_3G045500;CsaV3_5G004820;CsaV3_5G010860;CsaV3_5G039980;CsaV3_6G034210;CsaV3_6G043110;CsaV3_7G027880	11	up&down
Metabolism	ko00965	Betalain biosynthesis	0.0039	0.0023	1.69	0.257817	0.984707	CsaV3_2G028770;CsaV3_4G029970;CsaV3_5G038020	3	up&down
Metabolism	ko00400	Phenylalanine, tyrosine and tryptophan biosynthesis	0.0091	0.0068	1.34	0.261613	0.984707	CsaV3_1G008610;CsaV3_1G044580;CsaV3_2G017660;CsaV3_2G017780;CsaV3_4G031290;CsaV3_5G010220;CsaV3_7G006730	7	up&down
Metabolism	ko00261	Monobactam biosynthesis	0.0026	0.0014	1.92	0.280148	0.984707	CsaV3_2G013360;CsaV3_3G012820	2	up
Metabolism	ko00941	Flavonoid biosynthesis	0.0117	0.0094	1.25	0.289	0.984707	CsaV3_1G026620;CsaV3_2G011770;CsaV3_3G008180;CsaV3_3G008190;CsaV3_4G000570;CsaV3_4G003680;CsaV3_4G032710;CsaV3_5G030330;CsaV3_6G003560	9	up&down
Metabolism	ko00909	Sesquiterpenoid and triterpenoid biosynthesis	0.0065	0.0048	1.37	0.298226	0.984707	CsaV3_2G025870;CsaV3_3G005760;CsaV3_3G005780;CsaV3_4G035350;CsaV3_7G007520	5	up&down
Metabolism	ko00945	Stilbenoid, diarylheptanoid and gingerol biosynthesis	0.0078	0.006	1.31	0.307017	0.984707	CsaV3_1G026620;CsaV3_2G011770;CsaV3_2G034540;CsaV3_4G000570;CsaV3_4G003680;CsaV3_5G030330	6	up&down
Metabolism	ko00051	Fructose and mannose metabolism	0.0144	0.0121	1.19	0.321031	0.984707	CsaV3_1G010260;CsaV3_1G033360;CsaV3_2G007730;CsaV3_2G029990;CsaV3_3G045360;CsaV3_5G003450;CsaV3_5G026720;CsaV3_6G004010;CsaV3_6G039140;CsaV3_6G046450;CsaV3_7G021470	11	up&down
Metabolism	ko00601	Glycosphingolipid biosynthesis - lacto and neolacto series	0.0013	0.0005	2.4	0.356092	0.984707	CsaV3_3G033990	1	up
Metabolism	ko00620	Pyruvate metabolism	0.017	0.015	1.13	0.358482	0.984707	CsaV3_1G039740;CsaV3_2G012410;CsaV3_3G005000;CsaV3_3G015360;CsaV3_3G023610;CsaV3_5G031990;CsaV3_6G028390;CsaV3_6G047770;CsaV3_6G048970;CsaV3_7G005670;CsaV3_UNG009100;NewGene_173;NewGene_341	13	up&down
Metabolism	ko00603	Glycosphingolipid biosynthesis - globo and isoglobo series	0.0026	0.0016	1.6	0.360274	0.984707	CsaV3_3G033990;CsaV3_5G010860	2	up
Metabolism	ko00760	Nicotinate and nicotinamide metabolism	0.0065	0.0053	1.23	0.384027	0.984707	CsaV3_2G024740;CsaV3_2G025000;CsaV3_3G004240;CsaV3_3G013340;CsaV3_4G008190	5	up&down
Metabolism	ko00520	Amino sugar and nucleotide sugar metabolism	0.0248	0.023	1.08	0.398381	0.984707	CsaV3_1G003390;CsaV3_1G015630;CsaV3_1G028650;CsaV3_1G043490;CsaV3_2G007730;CsaV3_2G007810;CsaV3_2G011050;CsaV3_2G014910;CsaV3_3G009420;CsaV3_3G009770;CsaV3_3G013570;CsaV3_3G047280;CsaV3_4G000820;CsaV3_6G006000;CsaV3_6G039140;CsaV3_6G052860;CsaV3_7G002310;CsaV3_7G029890;NewGene_1697	19	up&down
Metabolism	ko00604	Glycosphingolipid biosynthesis - ganglio series	0.0078	0.0067	1.18	0.403376	0.984707	CsaV3_1G038890;CsaV3_1G040400;CsaV3_1G040410;CsaV3_3G045500;CsaV3_6G034210;CsaV3_7G027880	6	up&down
Metabolism	ko00240	Pyrimidine metabolism	0.0117	0.0105	1.12	0.410578	0.984707	CsaV3_1G002650;CsaV3_2G024740;CsaV3_3G011970;CsaV3_3G013340;CsaV3_3G016240;CsaV3_6G006570;CsaV3_6G041780;CsaV3_7G021350;CsaV3_7G023220	9	up&down
Metabolism	ko00564	Glycerophospholipid metabolism	0.0196	0.0182	1.07	0.42498	0.984707	CsaV3_1G004330;CsaV3_1G007140;CsaV3_1G029550;CsaV3_1G032150;CsaV3_2G032050;CsaV3_2G033910;CsaV3_3G016020;CsaV3_3G034040;CsaV3_4G001530;CsaV3_4G034420;CsaV3_5G026900;CsaV3_5G033710;CsaV3_5G034740;CsaV3_7G006180;CsaV3_7G027570	15	up&down
Metabolism	ko00740	Riboflavin metabolism	0.0052	0.0044	1.2	0.431244	0.984707	CsaV3_1G000830;CsaV3_2G024740;CsaV3_5G010790;CsaV3_5G027770	4	up&down
Metabolism	ko00270	Cysteine and methionine metabolism	0.017	0.0159	1.07	0.446967	0.984707	CsaV3_2G011670;CsaV3_3G000880;CsaV3_3G031190;CsaV3_6G028390;CsaV3_6G037780;CsaV3_6G039940;CsaV3_6G048630;CsaV3_7G000760;CsaV3_7G029770;CsaV3_7G030460;CsaV3_7G030490;CsaV3_UNG227820;CsaV3_UNG227830	13	up&down
Metabolism	ko00280	Valine, leucine and isoleucine degradation	0.0104	0.0095	1.1	0.447347	0.984707	CsaV3_1G008440;CsaV3_2G001870;CsaV3_3G013030;CsaV3_3G014830;CsaV3_3G014880;CsaV3_3G015360;CsaV3_6G028580;CsaV3_6G038810	8	up&down
Metabolism	ko00902	Monoterpenoid biosynthesis	0.0026	0.002	1.28	0.473268	0.984707	CsaV3_2G017880;CsaV3_5G003490	2	up
Metabolism	ko00130	Ubiquinone and other terpenoid-quinone biosynthesis	0.0078	0.0072	1.09	0.480011	0.984707	CsaV3_1G026620;CsaV3_2G033830;CsaV3_3G032630;CsaV3_5G031500;CsaV3_6G049520;CsaV3_6G052370	6	down
Metabolism	ko00072	Synthesis and degradation of ketone bodies	0.0013	0.0008	1.6	0.483353	0.984707	CsaV3_6G038810	1	up
Metabolism	ko00770	Pantothenate and CoA biosynthesis	0.0065	0.006	1.09	0.490137	0.984707	CsaV3_2G024740;CsaV3_4G007490;CsaV3_5G031530;CsaV3_6G035700;CsaV3_7G002080	5	up&down
Metabolism	ko00565	Ether lipid metabolism	0.0052	0.0048	1.1	0.502438	0.984707	CsaV3_1G032150;CsaV3_2G032050;CsaV3_4G001530;CsaV3_5G033710	4	up
Metabolism	ko00591	Linoleic acid metabolism	0.0052	0.0048	1.1	0.502438	0.984707	CsaV3_1G032150;CsaV3_2G005340;CsaV3_2G023220;CsaV3_4G023920	4	up&down
Metabolism	ko00750	Vitamin B6 metabolism	0.0026	0.0022	1.2	0.508206	0.984707	CsaV3_4G032100;CsaV3_7G034880	2	up
Metabolism	ko00480	Glutathione metabolism	0.0144	0.014	1.03	0.513189	0.984707	CsaV3_1G004150;CsaV3_2G032090;CsaV3_3G010070;CsaV3_3G047260;CsaV3_4G006000;CsaV3_4G007690;CsaV3_5G006680;CsaV3_6G036890;CsaV3_6G047320;CsaV3_7G028110;CsaV3_7G028610	11	up&down
Metabolism	ko00730	Thiamine metabolism	0.0052	0.0049	1.07	0.525306	0.984707	CsaV3_3G000300;CsaV3_3G003240;CsaV3_5G034490;CsaV3_6G022370	4	up&down
Genetic Information Processing	ko03420	Nucleotide excision repair	0.0104	0.0102	1.02	0.527782	0.984707	CsaV3_1G022930;CsaV3_2G009340;CsaV3_2G026140;CsaV3_3G038830;CsaV3_3G045930;CsaV3_4G028050;CsaV3_4G028680;CsaV3_5G039720	8	up&down
Metabolism	ko00780	Biotin metabolism	0.0039	0.0037	1.07	0.544646	0.984707	CsaV3_1G042350;CsaV3_3G043300;CsaV3_5G001240	3	up&down
Metabolism	ko00511	Other glycan degradation	0.0117	0.0117	1	0.546848	0.984707	CsaV3_1G038890;CsaV3_1G040400;CsaV3_1G040410;CsaV3_2G004920;CsaV3_3G045500;CsaV3_5G039980;CsaV3_6G034210;CsaV3_6G050760;CsaV3_7G027880	9	up&down
Metabolism	ko00920	Sulfur metabolism	0.0052	0.005	1.04	0.547655	0.984707	CsaV3_2G013360;CsaV3_2G016230;CsaV3_3G012820;CsaV3_3G043250	4	up&down
Metabolism	ko00450	Selenocompound metabolism	0.0039	0.0038	1.03	0.570057	0.984707	CsaV3_2G013360;CsaV3_3G000880;CsaV3_3G012820	3	up
Cellular Processes	ko04145	Phagosome	0.0104	0.0106	0.98	0.57396	0.984707	CsaV3_1G043560;CsaV3_2G006990;CsaV3_2G017730;CsaV3_3G010650;CsaV3_4G032990;CsaV3_5G002840;CsaV3_6G004860;CsaV3_6G044510	8	up&down
Metabolism	ko00903	Limonene and pinene degradation	0.0013	0.0011	1.2	0.585488	0.984707	CsaV3_6G028580	1	down
Metabolism	ko00943	Isoflavonoid biosynthesis	0.0039	0.0039	0.99	0.594572	0.984707	CsaV3_1G033850;CsaV3_1G033860;CsaV3_6G006190	3	up&down
Metabolism	ko00073	Cutin, suberine and wax biosynthesis	0.0065	0.0068	0.96	0.607354	0.984707	CsaV3_1G014400;CsaV3_3G009510;CsaV3_3G043880;CsaV3_6G042390;CsaV3_7G030640	5	up&down
Cellular Processes	ko04146	Peroxisome	0.0144	0.0151	0.95	0.616633	0.984707	CsaV3_1G014400;CsaV3_1G038660;CsaV3_2G005190;CsaV3_2G014350;CsaV3_3G039850;CsaV3_3G047160;CsaV3_4G000940;CsaV3_6G037870;CsaV3_6G038810;CsaV3_6G048870;CsaV3_6G051820	11	up&down
Metabolism	ko00053	Ascorbate and aldarate metabolism	0.0091	0.0097	0.95	0.619411	0.984707	CsaV3_1G000750;CsaV3_1G042210;CsaV3_2G011050;CsaV3_2G032090;CsaV3_5G006680;CsaV3_6G047320;NewGene_1697	7	up&down
Metabolism	ko00563	Glycosylphosphatidylinositol (GPI)-anchor biosynthesis	0.0039	0.0042	0.93	0.640799	0.984707	CsaV3_1G042220;CsaV3_3G010340;CsaV3_5G027450	3	up&down
Metabolism	ko00531	Glycosaminoglycan degradation	0.0078	0.0086	0.91	0.653523	0.984707	CsaV3_1G038890;CsaV3_1G040400;CsaV3_1G040410;CsaV3_3G045500;CsaV3_6G034210;CsaV3_7G027880	6	up&down
Environmental Information Processing	ko04016	MAPK signaling pathway - plant	0.0496	0.0521	0.95	0.653934	0.984707	CsaV3_1G004720;CsaV3_1G031270;CsaV3_1G039160;CsaV3_1G039750;CsaV3_1G042150;CsaV3_2G001740;CsaV3_2G001750;CsaV3_2G005070;CsaV3_2G008770;CsaV3_2G017030;CsaV3_2G024830;CsaV3_2G032100;CsaV3_3G000460;CsaV3_3G001710;CsaV3_3G008610;CsaV3_3G016530;CsaV3_3G018790;CsaV3_3G033350;CsaV3_3G033450;CsaV3_3G034520;CsaV3_3G035480;CsaV3_3G044180;CsaV3_3G048040;CsaV3_4G006920;CsaV3_4G008280;CsaV3_4G012010;CsaV3_4G0…	38	up&down
Metabolism	ko00260	Glycine, serine and threonine metabolism	0.0131	0.0143	0.91	0.666255	0.984707	CsaV3_3G015360;CsaV3_3G031190;CsaV3_3G047160;CsaV3_5G002940;CsaV3_5G003790;CsaV3_6G038150;CsaV3_6G040230;CsaV3_7G032950;CsaV3_UNG227820;CsaV3_UNG227830	10	up&down
Metabolism	ko00440	Phosphonate and phosphinate metabolism	0.0013	0.0014	0.96	0.667453	0.984707	CsaV3_5G033710	1	up
Genetic Information Processing	ko03440	Homologous recombination	0.0183	0.0199	0.92	0.670191	0.984707	CsaV3_1G001470;CsaV3_2G001100;CsaV3_2G028430;CsaV3_3G009800;CsaV3_3G038830;CsaV3_3G045930;CsaV3_5G019970;CsaV3_5G032290;CsaV3_5G039720;CsaV3_6G042140;CsaV3_UNG040210;CsaV3_UNG111840;CsaV3_UNG111860;CsaV3_UNG169310	14	up&down
Metabolism	ko00630	Glyoxylate and dicarboxylate metabolism	0.0131	0.0147	0.89	0.700859	0.984707	CsaV3_3G015360;CsaV3_3G040230;CsaV3_5G002930;CsaV3_6G028390;CsaV3_6G040130;CsaV3_6G047770;CsaV3_6G051820;CsaV3_7G002230;CsaV3_7G029070;CsaV3_7G032950	10	up&down
Metabolism	ko00402	Benzoxazinoid biosynthesis	0.0013	0.0015	0.87	0.702148	0.984707	CsaV3_3G012230	1	up
Metabolism	ko00790	Folate biosynthesis	0.0039	0.0046	0.85	0.702941	0.984707	CsaV3_4G037860;CsaV3_5G003320;CsaV3_5G005610	3	up
Metabolism	ko00310	Lysine degradation	0.0052	0.0063	0.83	0.720484	0.984707	CsaV3_3G015360;CsaV3_3G027790;CsaV3_3G047160;CsaV3_6G028580	4	up&down
Metabolism	ko00960	Tropane, piperidine and pyridine alkaloid biosynthesis	0.0039	0.0049	0.8	0.739595	0.984707	CsaV3_3G034610;CsaV3_5G003790;CsaV3_6G038150	3	up
Metabolism	ko00944	Flavone and flavonol biosynthesis	0.0026	0.0034	0.77	0.750862	0.984707	CsaV3_1G033850;CsaV3_1G033860	2	up
Organismal Systems	ko04626	Plant-pathogen interaction	0.0692	0.0749	0.92	0.75914	0.984707	CsaV3_1G002570;CsaV3_1G004290;CsaV3_1G004720;CsaV3_1G009880;CsaV3_1G031270;CsaV3_1G042640;CsaV3_2G017030;CsaV3_2G024830;CsaV3_2G025890;CsaV3_2G027840;CsaV3_2G029200;CsaV3_2G029630;CsaV3_2G032100;CsaV3_3G008610;CsaV3_3G010840;CsaV3_3G012800;CsaV3_3G015900;CsaV3_3G016500;CsaV3_3G018790;CsaV3_3G021840;CsaV3_3G023580;CsaV3_3G028050;CsaV3_3G033350;CsaV3_3G034520;CsaV3_3G035480;CsaV3_3G036420;CsaV3_3G0…	53	up&down
Metabolism	ko01230	Biosynthesis of amino acids	0.0313	0.0352	0.89	0.760948	0.984707	CsaV3_1G000670;CsaV3_1G008610;CsaV3_1G009540;CsaV3_1G044580;CsaV3_2G017660;CsaV3_2G017780;CsaV3_2G029990;CsaV3_3G009790;CsaV3_3G031190;CsaV3_3G049280;CsaV3_4G031290;CsaV3_5G010220;CsaV3_5G026720;CsaV3_6G013490;CsaV3_6G039940;CsaV3_6G040130;CsaV3_6G040230;CsaV3_7G002000;CsaV3_7G006730;CsaV3_7G021470;CsaV3_7G030460;CsaV3_7G030490;CsaV3_UNG227820;CsaV3_UNG227830	24	up&down
Metabolism	ko00860	Porphyrin and chlorophyll metabolism	0.0065	0.0082	0.8	0.763428	0.984707	CsaV3_1G041790;CsaV3_3G018030;CsaV3_4G010260;CsaV3_4G017400;CsaV3_7G031380	5	up&down
Cellular Processes	ko04136	Autophagy - other	0.0039	0.0053	0.74	0.787729	0.984707	CsaV3_3G018020;CsaV3_4G026950;CsaV3_6G009210	3	down
Metabolism	ko01040	Biosynthesis of unsaturated fatty acids	0.0026	0.0037	0.71	0.788283	0.984707	CsaV3_3G008950;CsaV3_3G038870	2	up
Metabolism	ko00640	Propanoate metabolism	0.0039	0.0054	0.72	0.802043	0.984707	CsaV3_3G014830;CsaV3_3G015360;CsaV3_6G028580	3	up&down
Metabolism	ko00905	Brassinosteroid biosynthesis	0.0026	0.0038	0.69	0.80507	0.984707	CsaV3_5G035110;CsaV3_6G046740	2	up&down
Genetic Information Processing	ko03430	Mismatch repair	0.0052	0.0071	0.74	0.805267	0.984707	CsaV3_1G032850;CsaV3_3G038830;CsaV3_4G028050;CsaV3_5G039720	4	up&down
Metabolism	ko00030	Pentose phosphate pathway	0.0078	0.0102	0.77	0.807586	0.984707	CsaV3_1G010260;CsaV3_2G029990;CsaV3_3G009790;CsaV3_5G033390;CsaV3_6G004010;CsaV3_7G021470	6	up&down
Metabolism	ko00514	Other types of O-glycan biosynthesis	0.0013	0.002	0.64	0.808345	0.984707	CsaV3_4G027890	1	up
Genetic Information Processing	ko03410	Base excision repair	0.0065	0.0087	0.75	0.810924	0.984707	CsaV3_3G038830;CsaV3_3G045930;CsaV3_4G003300;CsaV3_7G024650;CsaV3_7G029780	5	up&down
Metabolism	ko00410	beta-Alanine metabolism	0.0052	0.0072	0.72	0.817145	0.984707	CsaV3_4G007490;CsaV3_5G003790;CsaV3_6G028580;CsaV3_6G038150	4	up&down
Cellular Processes	ko04144	Endocytosis	0.0261	0.0311	0.84	0.830606	0.984707	CsaV3_2G014340;CsaV3_2G017730;CsaV3_2G024590;CsaV3_2G025490;CsaV3_2G032050;CsaV3_3G011990;CsaV3_3G042470;CsaV3_3G042540;CsaV3_4G001530;CsaV3_4G031000;CsaV3_5G026520;CsaV3_5G034040;CsaV3_5G036680;CsaV3_6G004860;CsaV3_6G007770;CsaV3_6G007780;CsaV3_6G009970;CsaV3_6G048240;CsaV3_7G000640;CsaV3_7G033210	20	up&down
Genetic Information Processing	ko04141	Protein processing in endoplasmic reticulum	0.0313	0.0373	0.84	0.845939	0.984707	CsaV3_1G012230;CsaV3_1G035820;CsaV3_1G035830;CsaV3_2G004220;CsaV3_2G006990;CsaV3_2G007990;CsaV3_2G010640;CsaV3_2G029630;CsaV3_3G032720;CsaV3_3G032730;CsaV3_3G034400;CsaV3_3G035900;CsaV3_3G036420;CsaV3_4G004150;CsaV3_4G032990;CsaV3_4G033330;CsaV3_5G000140;CsaV3_5G026520;CsaV3_5G030370;CsaV3_6G009970;CsaV3_6G050110;CsaV3_7G000640;CsaV3_7G024640;CsaV3_7G034140	24	up&down
Metabolism	ko00360	Phenylalanine metabolism	0.0052	0.0076	0.69	0.849242	0.984707	CsaV3_4G002330;CsaV3_5G003790;CsaV3_6G028580;CsaV3_6G038150	4	up&down
Metabolism	ko01210	2-Oxocarboxylic acid metabolism	0.0052	0.0079	0.66	0.867886	0.984707	CsaV3_3G049280;CsaV3_7G002000;NewGene_1778;NewGene_1779	4	up
Metabolism	ko01200	Carbon metabolism	0.0352	0.0423	0.83	0.870081	0.984707	CsaV3_1G039740;CsaV3_2G029990;CsaV3_3G009790;CsaV3_3G015360;CsaV3_3G023610;CsaV3_3G031190;CsaV3_4G004380;CsaV3_5G005130;CsaV3_5G026720;CsaV3_5G031990;CsaV3_5G033390;CsaV3_6G004010;CsaV3_6G013490;CsaV3_6G028390;CsaV3_6G039140;CsaV3_6G040230;CsaV3_6G047770;CsaV3_6G051820;CsaV3_7G005670;CsaV3_7G021470;CsaV3_7G029070;CsaV3_7G032950;CsaV3_UNG009100;CsaV3_UNG227820;CsaV3_UNG227830;NewGene_173;NewGene_3…	27	up&down
Metabolism	ko00290	Valine, leucine and isoleucine biosynthesis	0.0013	0.0026	0.51	0.876709	0.984707	CsaV3_6G040230	1	up
Metabolism	ko00010	Glycolysis / Gluconeogenesis	0.0183	0.0237	0.77	0.880362	0.984707	CsaV3_1G007520;CsaV3_1G010260;CsaV3_2G029990;CsaV3_3G015360;CsaV3_3G033310;CsaV3_5G001590;CsaV3_5G026720;CsaV3_5G031990;CsaV3_5G035620;CsaV3_6G004010;CsaV3_6G013490;CsaV3_6G039140;CsaV3_6G047770;CsaV3_7G021470	14	up&down
Metabolism	ko00040	Pentose and glucuronate interconversions	0.0235	0.0297	0.79	0.882269	0.984707	CsaV3_1G007520;CsaV3_1G009130;CsaV3_1G033360;CsaV3_2G011050;CsaV3_2G019390;CsaV3_3G014940;CsaV3_3G016210;CsaV3_3G016230;CsaV3_3G033310;CsaV3_3G036380;CsaV3_5G001320;CsaV3_5G003890;CsaV3_5G035040;CsaV3_5G035620;CsaV3_6G004020;CsaV3_7G026220;CsaV3_7G029580;NewGene_1697	18	up&down
Metabolism	ko00510	N-Glycan biosynthesis	0.0052	0.0082	0.64	0.884514	0.984707	CsaV3_5G030370;CsaV3_6G008000;CsaV3_6G046460;CsaV3_7G000470	4	up&down
Genetic Information Processing	ko03030	DNA replication	0.0052	0.0082	0.64	0.884514	0.984707	CsaV3_3G038830;CsaV3_3G045930;CsaV3_4G028050;CsaV3_5G039720	4	up
Metabolism	ko00950	Isoquinoline alkaloid biosynthesis	0.0026	0.005	0.52	0.910072	0.984707	CsaV3_5G003790;CsaV3_6G038150	2	up
Metabolism	ko00670	One carbon pool by folate	0.0013	0.0031	0.42	0.920708	0.984707	CsaV3_3G009100	1	up
Genetic Information Processing	ko03060	Protein export	0.0052	0.009	0.58	0.923923	0.984707	CsaV3_3G032720;CsaV3_4G032990;CsaV3_4G033960;CsaV3_6G034140	4	up&down
Genetic Information Processing	ko03013	RNA transport	0.0209	0.0282	0.74	0.924172	0.984707	CsaV3_1G030750;CsaV3_1G037240;CsaV3_1G044620;CsaV3_2G010490;CsaV3_2G015740;CsaV3_3G018370;CsaV3_4G006150;CsaV3_4G024620;CsaV3_4G027730;CsaV3_5G025900;CsaV3_6G004880;CsaV3_6G004910;CsaV3_6G022110;CsaV3_6G042050;CsaV3_7G003720;CsaV3_7G024640	16	up&down
Metabolism	ko00340	Histidine metabolism	0.0013	0.0033	0.4	0.928995	0.984707	CsaV3_1G019630	1	down
Metabolism	ko00380	Tryptophan metabolism	0.0052	0.0091	0.57	0.929169	0.984707	CsaV3_3G015360;CsaV3_3G017920;CsaV3_4G027340;CsaV3_6G028580	4	up&down
Metabolism	ko00350	Tyrosine metabolism	0.0039	0.0073	0.53	0.930694	0.984707	CsaV3_5G001590;CsaV3_5G003790;CsaV3_6G038150	3	up&down
Genetic Information Processing	ko03008	Ribosome biogenesis in eukaryotes	0.0104	0.0159	0.66	0.931093	0.984707	CsaV3_1G005920;CsaV3_1G045470;CsaV3_2G028890;CsaV3_3G049960;CsaV3_4G011710;CsaV3_4G021940;CsaV3_5G031170;CsaV3_6G042050	8	up&down
Metabolism	ko00061	Fatty acid biosynthesis	0.0039	0.0075	0.52	0.935978	0.984707	CsaV3_1G042350;CsaV3_2G014350;CsaV3_3G043300	3	up&down
Metabolism	ko00020	Citrate cycle (TCA cycle)	0.0039	0.008	0.49	0.9536	0.984707	CsaV3_3G015360;CsaV3_5G031990;CsaV3_6G028390	3	up&down
Genetic Information Processing	ko03040	Spliceosome	0.0248	0.0345	0.72	0.957217	0.984707	CsaV3_1G031690;CsaV3_1G033370;CsaV3_2G029740;CsaV3_3G038510;CsaV3_3G038940;CsaV3_3G047170;CsaV3_3G047560;CsaV3_4G037710;CsaV3_5G006100;CsaV3_5G026090;CsaV3_5G026520;CsaV3_5G031610;CsaV3_6G007120;CsaV3_6G008460;CsaV3_6G009970;CsaV3_6G042410;CsaV3_7G000640;CsaV3_7G005530;CsaV3_7G005550	19	up&down
Genetic Information Processing	ko03015	mRNA surveillance pathway	0.0117	0.0189	0.62	0.960827	0.984707	CsaV3_1G017060;CsaV3_2G009710;CsaV3_3G018370;CsaV3_3G042740;CsaV3_5G035710;CsaV3_6G004530;CsaV3_6G004880;CsaV3_6G004910;CsaV3_6G015670	9	up&down
Metabolism	ko00195	Photosynthesis	0.0039	0.0087	0.45	0.969273	0.984707	CsaV3_1G010750;CsaV3_5G026270;CsaV3_UNG207960	3	up&down
Genetic Information Processing	ko00970	Aminoacyl-tRNA biosynthesis	0.0065	0.0128	0.51	0.97362	0.984707	CsaV3_1G024220;CsaV3_3G001840;CsaV3_5G036770;CsaV3_6G006360;CsaV3_7G005610	5	up&down
Genetic Information Processing	ko03050	Proteasome	0.0039	0.009	0.44	0.974015	0.984707	CsaV3_2G006720;CsaV3_5G036000;CsaV3_6G043820	3	up&down
Environmental Information Processing	ko04070	Phosphatidylinositol signaling system	0.0065	0.0129	0.51	0.975468	0.984707	CsaV3_1G029550;CsaV3_2G029580;CsaV3_4G025220;CsaV3_5G038130;CsaV3_6G008350	5	up&down
Metabolism	ko00562	Inositol phosphate metabolism	0.0078	0.0151	0.52	0.979501	0.984707	CsaV3_2G029580;CsaV3_4G004810;CsaV3_4G025220;CsaV3_5G026720;CsaV3_6G008350;CsaV3_UNG190490	6	up&down
Genetic Information Processing	ko04120	Ubiquitin mediated proteolysis	0.0157	0.0256	0.61	0.980542	0.984707	CsaV3_1G011030;CsaV3_1G022930;CsaV3_2G010810;CsaV3_2G026140;CsaV3_3G014220;CsaV3_3G018440;CsaV3_4G028680;CsaV3_4G035200;CsaV3_6G014350;CsaV3_6G020210;CsaV3_6G021240;CsaV3_6G040090	12	up&down
Metabolism	ko00330	Arginine and proline metabolism	0.0039	0.0098	0.4	0.984417	0.984707	CsaV3_2G015310;CsaV3_4G007490;CsaV3_5G038920	3	up&down
Genetic Information Processing	ko04130	SNARE interactions in vesicular transport	0.0013	0.0054	0.24	0.987886	0.984707	CsaV3_6G021760	1	down
Metabolism	ko00513	Various types of N-glycan biosynthesis	0.0013	0.0063	0.21	0.993765	0.984707	CsaV3_6G008000	1	down
Genetic Information Processing	ko03020	RNA polymerase	0.0013	0.008	0.16	0.998525	0.984707	CsaV3_1G040840	1	up
Genetic Information Processing	ko03010	Ribosome	0.0196	0.0454	0.43	0.999981	0.984707	CsaV3_2G019510;CsaV3_3G003120;CsaV3_3G032940;CsaV3_4G004440;CsaV3_4G005150;CsaV3_4G032310;CsaV3_5G013080;CsaV3_5G032980;CsaV3_5G038360;CsaV3_6G001290;CsaV3_6G002760;CsaV3_6G051890;CsaV3_7G008030;CsaV3_7G033420;CsaV3_UNG013130	15	up&down
Metabolism	ko00190	Oxidative phosphorylation	0.0052	0.0227	0.23	0.999987	0.984707	CsaV3_1G010750;CsaV3_1G031730;CsaV3_4G004740;CsaV3_5G035590	4	up&down

## Sheet: Table S3
Primers used in RT-qPCR
Primers' Name	Primers' Sequence	Gene ID
Forward primer	AAGGAAAGTTTTTGGAGGCTCA	CsaV3_4G034420	Lipase
Reverse primer	CTTAAAAGCTCCCACCACGC
Forward primer	TCCCAAATCCGCAAGAGTACA	CsaV3_5G023060	Allene oxide cyclase
Reverse primer	CCCCTGTCTCGCTCGTTTAT
Forward primer	GCTGTTGCTGCTATTGACGG	CsaV3_3G016020	Phospholipase A1
Reverse primer	GCCATAGCGACCTCTAACCC
Forward primer	TCCTCGAGTGGGAAACATGC	CsaV3_4G023920	Lipoxygenase
Reverse primer	CACTACTCTCAATACCTTTACGCC

## Sheet: Table S4
	List different species with scientific names used for phylogenetic analysis of AOS
	Genes	Species Name
	AOS Phylogenetic tree genes
	PcAOS1|XM_068457906.1	Pyrus communis
	MdAOS1|XM_008366758.4	Malus domestica
	PmAOS|XM_008222509.1	Prunus mume
	RrAOS1|XM_062166722.1	Rosa rugosa
	RcAOS1|XM_024309576.2	Rosa chinensis
	CcAOS1| XM_006434833.2	Citrus clementina
	CsAOS|NM_001288906.1	Citrus sinensis
	JmAOS1|XM_041143073.1	Juglans microcarpa
	HlAOS1|XM_062253107.1	Humulus lupulus
	CsAOS|NM_001287461.2	Cucumis sativus
	CmAOS1 NM_001328446.1	Cucumis melo
	BhAOS1| XM_039029349.1	Benincasa hispida
	CmAOS1 XM_023140742.1	Cucurbita maxima
	CpAOS1|XM_023691365.1	Cucurbita pepo
	CmAOS1| XM_023106594.1	Cucurbita moschata
	NsAOS2|XM_009774826.2	Nicotiana sylvestris
	CaAOS1|XM_016713195.2	Capsicum annuum
	StAOS1|AJ457080.1	Solanum tuberosum
	SdAOS1|XM_055979801.1	Solanum dulcamara
	LeAOS|AJ271093.1	Lycopersicon esculentum
	SpAOS1| XM_015215839.2	Solanum pennellii
